# Supplementary material for: Docetaxel Skin Exposure and Micronucleation Contributes to Skin Toxicity Caused by CPC634
Source: Cancers (Basel). 2021 Jul 26;13(15):3741. doi: 10.3390/cancers13153741 (PMC8345028; doi:10.3390/cancers13153741)
Supplement: Supplementary file 1 [file cancers-13-03741-s001.zip]

Archive with 1 entries (1 files):
- cancers-1264735-supplementary.pdf
